# Supplementary material for: Organic—Inorganic Hybrid Interfaces Enable the Preparation of Nitrogen-Doped Hollow Carbon Nanospheres as High-Performance Anodes for Lithium and Potassium-Ion Batteries
Source: Materials (Basel). 2023 Jul 11;16(14):4936. doi: 10.3390/ma16144936 (PMC10381384; doi:10.3390/ma16144936)
Supplement: Supplementary file 1 [file materials-16-04936-s001.zip]

Archive with 1 entries (1 files):
- materials-2449165-supplementary.pdf
